# Supplementary material for: Targeting bacterial nickel transport with aspergillomarasmine A suppresses virulence-associated Ni-dependent enzymes
Source: Nat Commun. 2024 May 13;15:4036. doi: 10.1038/s41467-024-48232-1 (PMC11091072; doi:10.1038/s41467-024-48232-1)
Supplement: Supplementary file 4 — Source Data [file 41467_2024_48232_MOESM4_ESM.xlsx]

## Sheet: Fig 2 and Fig S2
Fig 2B and Fig S2A Klebsielle pnuaemoniae urease-dependent pH change
	AMA		Zn-AMA		Co-AMA		Ni-AMA			Fig 2B Klebsielle pnuaemoniae urease-dependent pH change					Fig S2B Staphylococcus aureus urease-dependent pH change
[μM]	Rep 1	Rep 2	Rep 1	Rep 2	Rep 1	Rep 2	Rep 1	Rep 2			AHA					AMA		Zn-AMA		Co-AMA		Ni-AMA
200	8.02811	8.03681	6.79643	6.55862	6.64689	7.04266	8.0773	8.12256		[mM]	Rep 1	Rep 2			[μM]	Rep 1	Rep 2	Rep 1	Rep 2	Rep 1	Rep 2	Rep 1	Rep 2
100	8.02373	7.76812	6.65454	6.54169	6.63141	6.98358	8.1266	8.15249		12.8	2.5	1.875			200	6.3539	6.3845	6.41416	6.39449	6.51573	6.58348	7.05822	7.12794
50	7.8721	7.53717	6.66213	6.59972	6.73503	7.05822	8.12256	8.13662		6.4	15.3125	7.5			100	6.3115	6.37441	6.37441	6.40438	6.50692	6.63918	7.15178	7.25938
25	7.74893	7.39568	6.76278	6.7065	6.89724	7.21584	8.03681	8.1063		3.2	15	20.3125			50	6.3845	6.3845	6.39449	6.40438	6.53311	6.65454	7.10356	7.20692
12.5	7.77624	7.33364	6.87295	6.85435	7.38049	7.64491	8.06678	8.1022		1.6	30	30.625			25	6.33293	6.3845	6.3845	6.40438	6.51573	6.63141	7.09365	7.1751
6.25	7.8082	7.46157	7.11338	7.11338	7.64491	7.82126	8.03681	8.12861		0.8	48.125	51.875			12.5	6.33293	6.40438	6.41416	6.45234	6.58348	6.749	7.09365	7.19792
3.12	7.85708	7.56993	7.41437	7.27211	7.74061	7.91366	8.09189	8.13062		0.4	62.1875	77.5			6.25	6.40438	6.45234	6.45234	6.48907	6.69193	6.8161	7.13275	7.23347
1.56	7.96996	7.74893	7.59547	7.55366	7.84441	7.95613	8.08566	8.18746		0.2	72.8125	92.8125			3.12	6.42385	6.50692	6.55862	6.59163	6.85435	6.84176	7.12311	7.22469
0.78	8.07521	8.02592	7.83674	7.8082	7.94449	8.04974	8.15052	8.16034		0	81.875	86.25			1.56	6.69193	6.67714	6.75591	6.80959	6.98909	6.95559	7.21139	7.25938
0.39	8.15642	8.12256	8.07521	7.99715	8.06042	8.11242	8.19889	8.17204							0.78	6.7696	6.93842	6.9499	7.00003	7.06846	7.09365	7.25938	7.26789
0.19	8.15052	8.19319	8.14259	8.09809	8.15052	8.17398	8.26358	8.18937							0.39	6.96125	7.10356	7.28052	7.11825	7.20692	7.21139	7.31351	7.26789
0	8.11446	8.1662	8.14259	8.09396	8.071	8.16815	8.13861	8.04545							0.19	6.9499	7.2465	7.23783	7.2465	7.25511	7.26789	7.32964	7.27632
															0	6.92682	7.15648	7.12794	7.20692	7.12311	7.22027	7.17047	7.11825
Fig . 2C Struvite crystal quantification						Fig. 2D Crystal violet biofilm quantification
	Zn-AMA		AMA				Biofilm (A595)				Planktonic (A595)
[μM]	Rep 1	Rep 2	Rep 1	Rep 2		[μM]	Rep 1	Rep 2	Rep 3	Rep 4	Rep 1	Rep 2	Rep 3	Rep 4
0	37	42	34	40		0	0.311	0.3	0.358	0.361	0.229	0.205	0.205	0.231
3.12	25	43	59	42		1.56	0.666	0.436	0.533	0.659	0.141	0.142	0.148	0.16
6.25	42	62	99	82		3.12	0.585	0.45	0.471	0.633	0.147	0.142	0.13	0.155
12	48	82	74	95		6.2	0.477	0.273	0.402	0.728	0.194	0.11	0.126	0.129
25	45	91	68	103		12.5	0.315	0.072	0.063	0.319	0.177	0.124	0.113	0.167
50	0	0	72	91		25	0.119	0.037	0.028	0.168	0.165	0.136	0.151	0.152
100	0	0	70	83		50	0.039	0.026	0.022	0.049	0.165	0.152	0.157	0.154
200	0	0	36	49		100	0.035	0.017	0.026	0.039	0.171	0.148	0.158	0.166
						200	0.022	0.025	0.025	0.01	0.167	0.176	0.175	0.166
Fig 2E ICP-MS						Fig. 2F Benzyl violagen hydrogenase assay
	Ni ([μM])		Zn ([μM])				AMA		Zn-AMA
	Rep 1	Rep 2	Rep 1	Rep 2		[μM]	Rep 1	Rep 2	Rep 1	Rep 2
Control	5.56108	5.41821	0.833569	0.784043		400	9.37653	7.95287	0.0490918	0.245459
AMA	2.91546	2.62974	0.748788	0.878518		200	9.18017	9.08198	0.392734	0.687285
Zn-AMA	2.15353	2.36518	0.811616	0.966759		100	9.67108	7.85469	2.11095	2.11095
						50	9.47472	8.78743	4.71281	5.00736
						25	10.3584	8.93471	6.87285	7.51105
						12.5	10.3093	8.59107	8.64016	9.03289
						6.25	10.5547	8.44379	9.81836	8.9838
						3.125	10.2602	7.90378	9.47472	9.22926
						1.5625	10.0147	8.88562	9.72018	9.42563
						0	10.702	10.2111	10.702	10.702

## Sheet: Fig 3
	Fig. 3A Zn-AMA v.s. L-His
	Zn-AMA [μM]
	Rep 1	Rep 2	Rep 1	Rep 2	Rep 1	Rep 2
L-His [μM]	0		6.25		25
0	7.99	8.01	6.53	6.52	6.38	6.37
3.12	8.06	8.1	7.4	7.43	6.81	6.82
6.25	8.07	8.1	7.74	7.71	7.1	7.22
12.5	7.85	7.9	7.97	8.09	7.41	7.51
Fig. 3B Growth curve						Fig. 3C Growth curve
	L-His		Ni-(L-His)2				AMA		Ni-AMA		Zn-AMA		DMG		Ni-DMG
Time (hours)	Rep 1	Rep 2	Rep 1	Rep 2		Time (hours)	Rep 1	Rep 2	Rep 1	Rep 2	Rep 1	Rep 2	Rep 1	Rep 2	Rep 1	Rep 2
0.15	0.1	0.103	0.104	0.101		0.15	0.103	0.098	0.098	0.104	0.101	0.102	0.102	0.097	0.104	0.106
1.15	0.099	0.103	0.104	0.101		1.15	0.106	0.1	0.098	0.103	0.103	0.104	0.103	0.097	0.104	0.106
2.15	0.099	0.102	0.104	0.099		2.15	0.107	0.101	0.097	0.102	0.105	0.105	0.105	0.099	0.103	0.105
3.15	0.1	0.102	0.104	0.099		3.15	0.108	0.102	0.098	0.103	0.107	0.106	0.106	0.1	0.103	0.106
4.15	0.1	0.102	0.104	0.1		4.15	0.109	0.104	0.099	0.103	0.108	0.106	0.107	0.101	0.102	0.106
5.15	0.101	0.103	0.109	0.103		5.15	0.11	0.105	0.102	0.105	0.106	0.106	0.11	0.101	0.102	0.106
6.15	0.103	0.105	0.127	0.122		6.15	0.109	0.105	0.109	0.109	0.106	0.106	0.109	0.102	0.102	0.105
7.15	0.107	0.109	0.176	0.173		7.15	0.111	0.106	0.129	0.122	0.106	0.105	0.108	0.102	0.102	0.104
8.15	0.114	0.115	0.266	0.272		8.15	0.112	0.108	0.183	0.159	0.106	0.105	0.109	0.103	0.102	0.104
9.15	0.122	0.123	0.55	0.575		9.15	0.114	0.11	0.295	0.249	0.106	0.106	0.111	0.105	0.102	0.104
10.15	0.132	0.134	0.776	0.78		10.15	0.117	0.114	0.476	0.391	0.107	0.105	0.113	0.106	0.102	0.103
11.15	0.137	0.14	0.875	0.87		11.15	0.123	0.118	0.674	0.604	0.107	0.105	0.114	0.108	0.102	0.104
12.15	0.146	0.148	0.944	0.934		12.15	0.129	0.126	0.807	0.764	0.107	0.105	0.117	0.11	0.102	0.103
13.15	0.161	0.16	0.965	0.953		13.15	0.139	0.135	0.892	0.858	0.107	0.104	0.118	0.113	0.102	0.102
14.15	0.177	0.18	0.991	0.984		14.15	0.15	0.147	0.926	0.891	0.107	0.105	0.121	0.116	0.104	0.104
						15.15	0.165	0.162	0.978	0.947	0.107	0.104	0.125	0.12	0.102	0.102
						16.15	0.186	0.183	1.036	0.997	0.107	0.103	0.131	0.126	0.102	0.102
						17.15	0.218	0.214	1.038	1.026	0.107	0.102	0.14	0.136	0.101	0.102
Fig. 3E Thermal shift assay						Fig. 3F Thermal shift assay
	-dRFU/dt						-dRFU/dt
Temperature (ºC)	AMA	Ni-AMA	Co-AMA	Zn-AMA		Temperature (ºC)	Ni2+	Co2+	Zn2+	Buffer
25	0.54	0.87	1.29	0.59		25	0.83	0.87	0.89	0.98
26	1.18	1.89	2.8	1.28		26	1.79	1.89	1.93	2.12
27	1.09	1.75	2.58	1.19		27	1.66	1.74	1.78	1.95
28	1.09	1.75	2.58	1.19		28	1.66	1.74	1.78	1.95
29	1.09	1.75	2.58	1.19		29	1.66	1.74	1.78	1.95
30	1.12	1.77	2.59	1.18		30	1.68	1.75	1.8	1.97
31	0.84	1.59	2.54	1.19		31	1.54	1.74	1.72	1.85
32	0.7	1.28	2.46	1.37		32	1.25	1.51	1.29	1.68
33	0.91	1.02	2.41	1.41		33	1.24	1.08	0.93	1.69
34	1.12	0.96	2.26	1.18		34	1.39	0.94	0.78	1.69
35	1.29	1.3	2.25	1.12		35	1.41	0.97	0.77	1.25
36	1.56	1.58	2.36	0.75		36	1.55	1.06	0.77	1.11
37	1.87	1.72	2.35	0.18		37	1.64	1.25	0.75	1.24
38	1.63	1.83	2.45	-0.09		38	1.59	1.45	0.85	1.11
39	1.2	1.66	2.4	-0.17		39	1.57	1.44	0.93	1.07
40	1.22	1.27	2.18	-0.1		40	1.68	1.21	0.83	1.13
41	1.25	1.01	2.31	0.19		41	1.49	1	0.88	1.15
42	0.88	1.02	2.53	0.41		42	1.25	0.97	1.13	1.07
43	0.82	1.09	2.72	0.65		43	1.13	1.08	1.1	1.07
44	1.16	1.16	3.07	1.02		44	0.75	0.95	1.04	0.97
45	0.83	1.26	3.2	1.09		45	0.15	0.67	1.13	0.63
46	-0.07	1.42	2.78	1.12		46	-0.38	0.3	0.89	0.02
47	-0.65	1.46	2.23	1.3		47	-1.11	-0.49	0.54	-0.78
48	-1.52	1.21	1.44	0.94		48	-2.31	-1.56	0.45	-2.05
49	-3.39	1.06	0.47	0.24		49	-3.91	-2.77	0.16	-3.92
50	-5.59	0.82	-0.27	-0.4		50	-6.12	-4.35	-0.17	-6.31
51	-7.98	-0.14	-1.13	-1.56		51	-9.08	-6.39	-0.33	-9.41
52	-11.42	-1.35	-2.59	-3.29		52	-12.62	-8.97	-0.58	-13.43
53	-15.45	-2.32	-4.45	-4.96		53	-16.41	-12.2	-1.01	-17.92
54	-19.39	-3.75	-6.7	-7.03		54	-20.07	-15.21	-1.56	-22.31
55	-22.84	-5.76	-9.87	-9.9		55	-22.76	-17.38	-2.57	-25.88
56	-24.86	-7.69	-13.32	-12.67		56	-23.84	-18.45	-3.81	-27.43
57	-24.62	-9.86	-16	-14.98		57	-22.68	-17.64	-5.17	-26.21
58	-21.95	-12.61	-17.49	-17.04		58	-19.14	-14.5	-7	-22.41
59	-16.99	-15.09	-17.53	-17.9		59	-13.66	-10.01	-8.86	-16.08
60	-10.58	-16.73	-15.39	-16.77		60	-7.37	-5.17	-10.36	-8.6
61	-4.24	-17.35	-11.14	-13.87		61	-1.19	-0.57	-11.87	-2
62	1.13	-16.56	-6.06	-9.74		62	3.59	3.08	-13.41	3.21
63	4.87	-14.19	-1.16	-4.85		63	6.3	4.97	-14.25	6.7
64	6.77	-10.72	3.25	-0.2		64	7.43	5.52	-14.44	7.97
65	7.34	-6.59	6.44	3.57		65	7.56	5.67	-14.13	8.07
66	7.37	-2.57	7.96	6.26		66	7.1	5.44	-13.03	8.02
67	7.05	0.84	8.6	7.49		67	6.76	5.09	-10.91	7.4
68	6.92	3.58	8.94	8.02		68	6.83	5.17	-8.1	6.93
69	7.24	5.31	8.73	8.34		69	6.9	5.26	-4.85	6.9
70	7.39	6	8.56	8.27		70	6.88	5.02	-1.36	6.61
71	7.17	6.4	8.52	7.96		71	6.81	4.93	1.91	6.44
72	7.21	6.49	8.22	7.89		72	6.51	4.85	4.49	6.62
73	7.13	6.06	7.97	7.87		73	6.02	4.65	6.24	6.61
74	6.96	5.89	7.8	7.49		74	5.44	4.95	6.77	5.84
75	7.06	5.8	7.59	7.33		75	5.07	5.17	6.99	5.67
76	8.24	6.27	7.91	7.38		76	4.72	6.42	6.57	4.53
77	4.09	2.92	3.59	3.1		77	1.83	3.43	2.44	1.19

## Sheet: Fig 7
Fig. 7A K. pneumoniae survival curve					Fig. 7B S. aureus survival curve					Fig. 7C S. aureus ureC::Tn survival curve
Days post infection	PBS	K. pneumoniae	K. pneumoniae + 7.5 μg/mL Zn-AMA		Days post infection	PBS	S. aureus	S. aureus + 7.5 μg/mL Zn-AMA		Days post infection	S. aureus	S. aureus ureC::Tn	S. aureus ureC::Tn + 7.5 μg/mL Zn-AMA
1		1	1		1		1	1		1	1	1	1
1		1	1		1		1	1		1	1		1
1		1	1		1		1	1		1	1		1
1		1	1		1		1	1		1	1		1
1		1	1		1		1	1		1	1		1
1		1	1		1		1	1		1	1		1
1		1	1		1		1	1		1	1
1		1	1		1		1	1		1	1
1		1			1		1	1		1	1
1		1			1		1			1	1
1		1			1		1			1	1
1		1			1		1			1	1
1		1			1		1			1	1
1		1			1		1			1	1
1		1			1		1			1	1
1		1			1					1
1		1			1					1
1		1			1					1
1		1			1					1
2		1	1		2		1	1		2	1	1	1
2			1		2		1	1		2	1
2	1		1		2	1				2
2					2					2
3			1		3		1			3		1	1
4					3					3	1	1	1
4					3			1		3		1
5	1		1		4		1			3
5			1		4		1			4	1
5					5	1		1		4	1
5					5			1		5		1	1
6	1				5					5		1	1
6	1				5					5		1	1
6	1				6	1				5		1	1
7	0		1		6	1				6		1
7	0		0		6	1				6
7	0		0		7	0		0		6
7	0		0		7	0		0		7		1	1
7	0		0		7	0		0		7		0	0
7	0		0		7	0		0		7		0	0
7	0				7	0		0		7		0	0
7	0				7	0		0		7		0	0
7	0				7	0				7		0	0
7	0				7	0				7		0	0
7	0				7	0				7		0
7	0				7	0				7		0
7	0				7	0				7		0
7	0				7	0				7
7	0				7	0				7
					7	0				7
					7	0				7
										7

## Sheet: Fig S3
Fig S3 Urease-dependent pH change
	ZnCl2
[μM]	Rep 1	Rep 2
200	7.5059	7.49472
100	8.06474	8.00885
50	8.14297	8.06474
25	8.25474	8.10944
12.5	8.23239	8.21003
6.25	8.18768	8.29945
3.12	8.19886	8.42239
1.56	8.16533	8.34416
0.78	8.26592	8.38886
0.39	8.1765	8.28827
0	8.21003	8.31063

## Sheet: Fig S7
	Fig. S7A Urease-dependent pH change checkerboard Zn-AMA vs AHA
	AHA [mM]
Zn-AMA [μM]		0	0.5	0.1	0.2	0.4	0.8	1.6
	0	8.29945	8.25442	7.94225	8.07432	7.87621	7.28488	6.7716
	0.39	8.25743	8.2184	8.14036	8.05331	7.76215	7.28789	6.69956
	0.78	8.07733	8.00829	7.94825	7.81318	7.498	7.02674	6.67555
	1.56	7.83119	7.50701	7.46198	7.18883	6.85565	6.63953	6.50745
	3.12	7.23386	6.96671	6.84964	6.7776	6.74158	6.56148	6.46243
	6.25	6.63352	6.62152	6.57349	6.55248	6.52546	6.47443	6.4204
	12.5	6.63052	6.47443	6.46243	6.51646	6.44742	6.42641	6.39939
Fig. S7B Cell-free indophenol urease assay				Fig. S7C Cell-free indophenol urease assay				Fig. S7D Cell-free indophenol urease assay
	Specific activity nmol/min/mg				Specific activity nmol/min/mg				Specific activity nmol/min/mg
Fluorofamide [mM]	Rep 1	Rep 2		Zn-AMA [mM]	Rep 1	Rep 2		AMA [mM]	Rep 1	Rep 2
0.125	0.42735	0		1	31.2821	28.0342		1	35.7265	35.0427
0.0625	0.213675	0.213675		0.5	36.0684	34.188		0.5	36.7521	35.5556
0.03125	0.854701	0.641026		0.25	39.3162	37.7778		0.25	38.2906	37.9487
0.015625	2.5641	2.35043		0.125	42.3932	39.3162		0.125	40.5128	39.4872
0.007813	7.47863	7.26496		0.0625	42.5641	39.6581		0.0625	40.8547	40.8547
0.003906	16.8803	16.8803		0.03125	42.906	40.5128		0.03125	42.3932	40.8547
0.001953	25	23.7179		0.015625	43.5897	42.0513		0.015625	41.8803	40.6838
0.000977	30.9829	33.1197		0.007813	45.2991	43.2479		0.007813	44.1026	42.5641
0.000488	34.4017	35.2564
0.000244	36.3248	35.0427
0.000122	36.9658	30.9829

## Sheet: Fig S10
Fig S10 Growth of K. pnuemoniae with urea as a sole nitrogen source
	without Ni(L-His)2				with Ni(L-His)2
	AMA		Zn-AMA		AMA		Zn-AMA
[μM]	Rep 1	Rep 2	Rep 1	Rep 2	Rep 1	Rep 2	Rep 1	Rep 2
200	1.354	1.321	0.059	0.107	1.181	1.168	1.079	1.098
100	1.309	1.284	0.057	0.158	1.078	1.072	0.987	1.082
50	1.297	1.256	0.056	0.136	1.109	1.058	1.046	1.042
25	1.226	1.167	0.063	0.14	1.101	1.102	1.048	1.065
12.5	1.087	1.068	0.111	0.253	1.103	1.093	1.088	1.133
6.25	1.106	1.106	0.471	0.665	1.111	1.093	1.097	1.15
3.125	1.118	1.08	0.937	0.96	1.065	1.04	1.062	1.121
1.5625	1.117	1.088	1.041	1.088	1.103	1.07	1.071	1.055
0.78125	1.144	1.125	1.106	1.132	1.095	1.067	1.129	1.125
0.390625	1.17	1.152	1.171	1.169	1.152	1.144	1.093	1.076
0.195312	1.19	1.153	1.17	1.193	1.183	1.19	1.188	1.153
0	1.279	1.197	1.176	1.216	1.287	1.196	1.217	1.222

## Sheet: Fig S12
Fig. S12A NikA thermal shift without Ni-AMA						Fig. S12B NikA thermal shift with Ni-AMA
	ZnCl2 [μM]						ZnCl2 [μM]
Temperature (ºC)	50	25	12.5	0		Temperature (ºC)	50	25	12.5	0
25	2.29	2.08	2.11	1.16		25	1.33	1.13	1.07	1.37
26	4.97	4.5	4.58	2.5		26	2.89	2.46	2.33	2.97
27	4.59	4.16	4.23	2.31		27	2.66	2.27	2.15	2.74
28	4.59	4.16	4.23	2.31		28	2.66	2.27	2.15	2.74
29	4.59	4.16	4.23	2.31		29	2.66	2.27	2.15	2.74
30	4.61	4.16	4.21	2.31		30	2.67	2.28	2.14	2.79
31	4.45	4.12	4.33	2.36		31	2.67	2.21	2.2	2.49
32	4.5	4.03	4.53	2.12		32	2.41	1.98	2	2.17
33	4.51	4.05	4.53	1.91		33	2.17	1.54	1.85	2.1
34	4.38	4.02	4.65	2.07		34	2.09	0.94	2.03	2.02
35	4.33	3.77	5.05	1.79		35	1.79	0.76	2.03	1.91
36	4.34	3.83	5.61	1.38		36	1.61	1.09	1.73	1.93
37	4.31	3.95	6.11	1.52		37	1.64	1.35	1.64	2.12
38	4.2	3.77	6.44	1.47		38	1.45	1.49	1.56	2.13
39	4.21	3.64	6.52	1.1		39	1.23	1.67	1.23	1.79
40	4.05	3.56	6.42	1.14		40	1.2	1.68	1.21	1.45
41	3.93	3.36	6.38	1.18		41	0.94	1.36	1.4	1.2
42	3.9	3.03	6.44	0.88		42	0.56	1.04	1.36	0.83
43	3.88	2.78	6.37	0.78		43	0.52	1.01	1.28	0.81
44	3.65	2.69	6.38	0.8		44	0.45	0.98	1.32	0.99
45	3.51	2.43	6.51	0.5		45	0.02	0.8	1.1	1.13
46	3.3	2.2	6.32	0.16		46	-0.26	0.38	0.58	1.41
47	2.85	2.25	5.89	-0.32		47	-0.62	-0.22	0	1.62
48	2.58	2.07	5.48	-1.28		48	-1.27	-0.92	-0.76	1.12
49	2.28	1.31	5.03	-2.49		49	-2.03	-1.95	-1.85	0.45
50	1.8	0.64	4.23	-3.94		50	-2.82	-3.29	-3.03	-0.21
51	1.4	-0.06	3.05	-6		51	-3.95	-4.48	-4.29	-1.58
52	1.01	-1.27	1.75	-8.5		52	-5.43	-5.9	-5.93	-3.29
53	0.29	-2.54	0.23	-11.28		53	-7.33	-8.11	-8.14	-4.84
54	-0.59	-3.6	-2.05	-14.35		54	-9.68	-10.55	-10.75	-6.79
55	-1.64	-4.89	-4.61	-17.14		55	-12.02	-12.87	-13.54	-9.44
56	-2.92	-6.92	-6.98	-18.58		56	-14	-15.28	-16.23	-12.12
57	-4.34	-8.92	-9.21	-18.24		57	-15.16	-17.02	-18.19	-14.19
58	-5.88	-10.64	-10.83	-16.04		58	-14.99	-17.16	-18.53	-15.49
59	-7.15	-12.22	-11.21	-12.17		59	-13.22	-15.64	-16.89	-15.54
60	-8.2	-13.28	-10.11	-7.33		60	-10.44	-12.62	-13.87	-13.57
61	-9.17	-12.95	-7.5	-2.68		61	-6.81	-8.49	-9.5	-9.95
62	-9.76	-11.29	-3.88	0.86		62	-2.62	-3.95	-4.4	-6.02
63	-9.76	-8.76	0.3	3.35		63	1.17	0.21	0.24	-2.1
64	-9.22	-5.4	4.43	4.75		64	3.96	3.28	3.77	1.49
65	-7.83	-1.59	7.7	5.16		65	6.1	5.07	6.19	3.88
66	-5.54	1.97	9.8	5.13		66	7.41	6.18	7.29	5.23
67	-2.86	4.57	10.94	5.29		67	7.54	6.73	7.51	6.11
68	0.08	6.34	11.23	5.17		68	7.2	6.72	7.36	6.45
69	2.7	7.29	11	4.76		69	6.88	6.84	6.9	6.29
70	4.38	7.55	10.62	4.62		70	6.42	6.98	6.78	6.13
71	5.53	7.45	10.43	4.75		71	6.04	6.8	6.86	6.08
72	6.28	7.24	10.16	4.61		72	5.95	6.67	6.74	5.9
73	6.59	6.83	9.72	4.5		73	5.91	6.57	6.86	5.93
74	6.92	6.58	9.7	4.95		74	5.89	6.1	7.24	6.39
75	7.29	6.5	9.78	5.13		75	5.74	5.87	7.04	6.56
76	7.22	6.4	9.46	4.89		76	5.52	5.86	6.85	6.34
77	7.13	6.45	9.42	4.8		77	5.53	5.43	6.99	6.37
78	6.87	6.87	9.68	5.02		78	5.55	5.31	6.61	6.07
79	6.18	7.08	9.47	4.93		79	5.43	5.67	5.96	5.36
80	5.75	6.92	9.18	4.82		80	5.56	5.42	5.85	5.1
81	5.65	6.8	9.16	4.99		81	5.74	5.01	5.7	5.1
82	5.46	6.45	8.98	5.13		82	5.43	5.12	5.26	4.96
83	5.42	5.78	8.58	5.08		83	5.18	4.94	5.06	5.17
84	5.66	5.4	8.32	4.96		84	5.16	4.35	5.12	5.41
85	5.77	5.33	7.98	4.88		85	4.82	4.39	4.96	5.27
86	5.65	5.29	7.68	4.53		86	4.57	3.97	5.07	4.88
87	5.63	5.44	7.48	4.3		87	4.57	3.52	5.23	4.6
88	5.72	6.26	8.14	4.04		88	5.08	2.44	6.39	4.03
89	2.4	3.01	3.82	1.58		89	2.39	0.41	3.33	1.39

## Sheet: Fig S14
Fig. S14 Urease-depenent pH change
	Zn-AMA(Asn)		Zn-AMA(His)		Zn-AMB		Zn-Toxin A
[μM]	Rep 1	Rep 2	Rep 1	Rep 2	Rep 1	Rep 2	Rep 1	Rep 2
200	6.42603	6.82606	7.66313	7.8227	7.82826	8.00931	7.65683	7.69419
100	6.3329	6.91026	7.56519	7.8059	7.59204	7.73051	7.78888	7.76585
50	6.62163	7.12209	7.67564	7.86109	7.60526	7.83929	7.77164	7.81153
25	7.11235	7.35932	7.73051	7.87186	7.70032	7.87721	7.79458	7.8227
12.5	7.42924	7.6694	7.7483	7.82826	7.72453	7.80025	7.83929	7.78888
6.25	7.6694	7.7424	7.77742	7.90365	7.76585	7.79458	7.83379	7.77164
3.12	7.73647	7.81713	7.86649	7.85568	7.8059	7.81713	7.79458	7.72453
1.56	7.81153	7.92957	7.86109	7.88785	7.81713	7.80025	7.66313	7.81153
0.78	7.87721	7.94996	7.92957	7.90887	7.84478	7.81153	7.87721	7.78316
0.39	7.9398	7.94996	7.94996	7.91408	7.90365	7.88254	7.83379	7.87721
0.19	7.82826	7.98982	7.92443	7.89314	7.87721	7.90887	7.83379	7.80025
0	7.96003	7.955	7.89314	7.91408	7.8227	7.83379	7.8227	7.66313

## Sheet: Fig S15
Fig. S15 HEK 293T cytotoxicity assays														Fig. S15 HEK 293T cytotoxicity assays
	AMA			Zn-AMA			Ni-AMA			Co-AMA					MG-132
[μg/mL]	Rep 1	Rep 2	Rep 3	Rep 1	Rep 2	Rep 3	Rep 1	Rep 2	Rep 3	Rep 1	Rep 2	Rep 3		[μg/mL]	Rep 1	Rep 2	Rep 3
512	571681	577586	600345	618617	604431	563165	595727	568044	573093	266726	265058	263860		62.5	17475	17738	38039
256	567074	538238	648309	744022	626132	622056	690617	630726	629598	411884	395016	434679		31.25	50870	51533	85262
128	558480	565965	608380	636555	716494	658016	675954	724417	626782	421336	474275	462640		15.63	62587	49620	71962
64	591894	576108	744283	773018	718789	808685	706134	721047	658920	578062	599992	521662		7.81	52239	45457	61991
32	627377	612979	683402	682089	773769	699603	676216	711275	586955	567905	544667	548517		3.91	57204	37085	104736
16	628738	611425	704710	815769	690170	672316	817094	753771	626466	641409	612229	581248		1.95	47803	50917	47518
8	579865	576275	764893	742661	700936	674120	712078	752559	727351	684397	665902	598886		0.98	76026	78297	72041
4	595054	606045	670753	783723	676080	794996	721317	685112	623163	624260	594763	611086		0.49	127375	103739	100640
2	663671	698910	700863	730695	661495	777158	775638	669285	575841	653814	579149	584837		0.24	228174	211174	145724
1	642619	585959	657816	778862	676746	680280	715185	667855	598452	648007	588509	584554		0.12	287630	290638	251825
0.5	625667	666020	709951	787289	688554	688484	720391	665734	619994	622984	609603	578025		0.06	553546	645337	439066
0	677502	651221	687488	726312	728258	663939	621562	689710	667994	643090	634608	600819		0	678742	459529	712598
																	`
